# Supplementary material for: Circulating Melanoma Cell Numbers Correlate with TIGIT-Positive Cytotoxic T Cell Counts in Advanced-Stage Melanoma Patients
Source: Cells. 2023 Mar 9;12(6):856. doi: 10.3390/cells12060856 (PMC10047426; doi:10.3390/cells12060856)
Supplement: Supplementary file 1 [file cells-12-00856-s001.zip]

Archive with 1 entries (1 files):
- cells-2208680-supplementary.pdf
